# Supplementary material for: Correlation between hemoglobin and the risk of common malignant tumors: a 1999–2020 retrospective analysis and causal association analysis
Source: BMC Cancer. 2024 Jun 21;24:755. doi: 10.1186/s12885-024-12495-0 (PMC11193233; doi:10.1186/s12885-024-12495-0)
Supplement: Supplementary file 2 — Supplementary Material 2 [file 12885_2024_12495_MOESM2_ESM.xlsx]

## Sheet: Supplementary material 2
Supplementary material 2. Candidate IVs for monocyte cell count in this study.
SNP based on p and R2 values		SNP based on F values and outcome cohorts
rs139767195		rs10231021
rs333947		rs10305918
rs55971447		rs10423120
rs3791020		rs10458130
rs7526882		rs10494964
rs7554335		rs1050162
rs10494964		rs1065646
rs17045771		rs10736069
rs11122219		rs1075871
rs9662595		rs10813948
rs34761529		rs10819461
rs12125204		rs10852847
rs12402990		rs10900027
rs564640		rs10958605
rs12129889		rs11072506
rs6428637		rs111979456
rs7551257		rs112182189
rs791270		rs11258533
rs760077		rs11556924
rs6426837		rs115986297
rs3767844		rs11615482
rs7521083		rs116219813
rs3811444		rs11652272
rs2007471		rs11658168
rs4601530		rs1169301
rs12045658		rs11694902
rs56138708		rs11720019
rs6672758		rs11748297
rs2250734		rs1175550
rs6702992		rs11758205
rs7550758		rs11784090
rs9429088		rs11970888
rs2089247		rs12101597
rs4072932		rs12144146
rs1175550		rs12310778
rs58976956		rs1232605
rs41268045		rs12330549
rs4660253		rs12347354
rs56011044		rs123698
rs6690625		rs12370487
rs477992		rs12402990
rs12144146		rs12541595
rs4652772		rs1256061
rs10746436		rs12569671
rs4665390		rs12718730
rs13410363		rs12811512
rs4952672		rs128494
rs62139788		rs12856221
rs6711001		rs12889267
rs138058297		rs1290784
rs1996802		rs1294404
rs1371044		rs12971201
rs116219813		rs12972151
rs3845811		rs12985
rs13007705		rs12987661
rs2059427		rs13005282
rs72781671		rs13007705
rs34291746		rs13038779
rs9287360		rs13052418
rs13389219		rs13077048
rs4894215		rs13080281
rs2943636		rs13107325
rs62106252		rs1316889
rs972874		rs13270641
rs73916905		rs13306780
rs7587636		rs13389219
rs1476333		rs1340817
rs10168349		rs1357531
rs12987661		rs1359624
rs752590		rs1360371
rs4076844		rs1371044
rs17443062		rs138058297
rs768090		rs1445562
rs1868274		rs144703049
rs35925839		rs1474696
rs13005282		rs1532085
rs13415550		rs1535099
rs10164853		rs1544432
rs833083		rs1597071
rs6706535		rs165944
rs1987070		rs1678960
rs10186506		rs17134531
rs6547599		rs1716990
rs11694902		rs17223841
rs592037		rs17278406
rs1117199		rs17322427
rs863678		rs1739375
rs4102442		rs174213
rs3755397		rs174578
rs13080281		rs17476364
rs13621		rs17680229
rs1597071		rs17709919
rs79953286		rs1800562
rs1290784		rs1800961
rs11915331		rs181669
rs9884098		rs1855557
rs2369603		rs1863127
rs9860660		rs1868274
rs6795441		rs1874228
rs7611163		rs190543502
rs9816588		rs1923032
rs1716990		rs193537
rs34579268		rs1962310
rs6777363		rs1972294
rs12330549		rs1982796
rs7647352		rs1987070
rs1357531		rs1996802
rs55824200		rs1997595
rs11720019		rs2007471
rs9837568		rs2015803
rs73009417		rs2052284
rs75898076		rs2059427
rs35240997		rs2069442
rs148462165		rs2070895
rs113569731		rs2098839
rs3772219		rs218264
rs111979456		rs2184540
rs13077048		rs2229357
rs323618		rs2235365
rs114962361		rs2236582
rs1075871		rs2250734
rs58365266		rs2294915
rs6812826		rs2337106
rs11728572		rs2369603
rs7694958		rs2399972
rs4833291		rs2403966
rs13145825		rs2439422
rs10305918		rs2561566
rs218264		rs2576161
rs13107325		rs258753
rs13145017		rs2748427
rs3733606		rs2834287
rs55683032		rs2835435
rs73260456		rs28432336
rs7667050		rs28453815
rs13142743		rs28500790
rs9307804		rs2856694
rs28432336		rs28606370
rs2120833		rs2870238
rs4148886		rs2943636
rs35182026		rs3104753
rs6827412		rs339995
rs2870238		rs34291746
rs74929644		rs34425639
rs78622623		rs34579268
rs114922507		rs34651
rs4957325		rs34761529
rs165944		rs34862781
rs258753		rs35106244
rs14458		rs35182026
rs11748297		rs35240997
rs10052928		rs35380582
rs1694068		rs36020935
rs459193		rs36065733
rs9327455		rs369062552
rs847821		rs3748301
rs17645325		rs3760047
rs7718112		rs3767844
rs4463178		rs3785884
rs72717436		rs3791020
rs34651		rs3807997
rs2972343		rs3809627
rs77486408		rs3811444
rs9686886		rs3824200
rs62398471		rs3845811
rs6864465		rs3847858
rs463036		rs3848460
rs34880730		rs3916222
rs74417235		rs4072932
rs115986297		rs4102442
rs75757892		rs4240624
rs6926552		rs4242906
rs36020935		rs4331391
rs149717632		rs446001
rs185774696		rs459193
rs80320191		rs4601530
rs699947		rs463036
rs9474328		rs4652772
rs1474696		rs4660253
rs2983533		rs4665390
rs10458130		rs4746829
rs2841548		rs4760682
rs7768871		rs477992
rs142062467		rs4783719
rs744103		rs4843953
rs1739375		rs4886755
rs9402548		rs4894215
rs56242015		rs4952672
rs143857717		rs4957325
rs1800562		rs498936
rs9258357		rs5369
rs141127771		rs550057
rs2856694		rs551118
rs833805		rs55731973
rs241809		rs55771504
rs9399137		rs55971447
rs608736		rs56138708
rs17322427		rs56316046
rs11758205		rs564640
rs115314215		rs5752720
rs9456859		rs5754100
rs6919729		rs58365266
rs1294404		rs58976956
rs5369		rs592063
rs1611236		rs59901009
rs78933533		rs5995385
rs9370102		rs6063523
rs2236582		rs6070139
rs112974886		rs6086551
rs61739556		rs608736
rs2069442		rs61739556
rs74414571		rs61880662
rs12718730		rs62024491
rs3807997		rs62051120
rs115136484		rs62139788
rs10224210		rs62398471
rs28500790		rs62435145
rs6967414		rs62505281
rs10231021		rs6415788
rs1065646		rs6465351
rs73137144		rs6474401
rs1016181		rs6581572
rs6465351		rs6602909
rs11970888		rs66480687
rs76931881		rs6672758
rs9690544		rs6690625
rs11556924		rs6702992
rs62435145		rs6706535
rs11984027		rs6711001
rs144703049		rs67145503
rs76015310		rs67423398
rs55914958		rs6777363
rs73169652		rs6795441
rs7782702		rs6864465
rs11784090		rs6919729
rs62505281		rs6926552
rs67423398		rs6967414
rs4240624		rs699947
rs59819635		rs7030248
rs10958605		rs7032549
rs10111737		rs7037072
rs13270641		rs7040714
rs13262244		rs7117229
rs3824200		rs7125217
rs2542404		rs7137828
rs10105489		rs7181
rs1729159		rs7190771
rs6474401		rs7205989
rs1231202		rs7223467
rs7002077		rs7241527
rs1445562		rs72717436
rs72638977		rs72781671
rs1375647		rs73175081
rs446001		rs73591976
rs12541595		rs744103
rs6415788		rs74417235
rs12985		rs74929644
rs7037072		rs752590
rs28453815		rs7526882
rs10046809		rs7550758
rs885506		rs7551257
rs67145503		rs7554335
rs7032549		rs75757892
rs2184540		rs7587636
rs4837827		rs760077
rs550057		rs7611163
rs17278406		rs768090
rs2309426		rs7694958
rs7040714		rs77406312
rs4978508		rs7768871
rs7030248		rs78151008
rs2297352		rs78622623
rs10813948		rs78839561
rs1007966		rs78933533
rs112182189		rs7897298
rs7856515		rs7969559
rs10819461		rs797344
rs12347354		rs8026198
rs12569671		rs80320191
rs1855557		rs8065337
rs7897298		rs8077577
rs2015803		rs8138197
rs1367290		rs8139952
rs3129430		rs833083
rs17134531		rs833805
rs2999241		rs847821
rs10900027		rs855791
rs17476364		rs863678
rs1359624		rs8887
rs1679431		rs9287360
rs2399972		rs9302635
rs7910011		rs9327455
rs4745984		rs9370102
rs3814570		rs9399137
rs11258533		rs9402548
rs35436409		rs9429088
rs10901825		rs943280
rs263423		rs9474328
rs1982796		rs9535498
rs4746829		rs9542593
rs2576161		rs9549260
rs10736069		rs9662595
rs28606370		rs9690544
rs181669		rs9745736
rs59901009		rs9816588
rs2098839		rs9837568
rs34862781		rs9860660
rs174578		rs9884098
rs369062552		rs9895661
rs11039436		rs56242015
rs592063
rs11030077
rs61880662
rs12800440
rs4456287
rs56316046
rs11605232
rs7125217
rs3867269
rs498936
rs7117229
rs3748301
rs4760682
rs7969559
rs12370487
rs1972294
rs377223093
rs2541113
rs11047198
rs1863127
rs148967402
rs3847858
rs6581572
rs7137828
rs17223841
rs12811512
rs1678960
rs11615482
rs2229357
rs148661844
rs12310778
rs4761637
rs9645770
rs1169301
rs4242906
rs1830791
rs1340817
rs9549260
rs943280
rs112776394
rs6602909
rs797192
rs7490694
rs12856221
rs9535498
rs9542593
rs1360371
rs12889267
rs174213
rs1535099
rs61755579
rs55771504
rs797344
rs77406312
rs114609788
rs3916222
rs3742943
rs12881869
rs1256061
rs12101597
rs4886755
rs80329526
rs290671
rs8026198
rs190543502
rs1532085
rs339995
rs11072506
rs62022865
rs4965500
rs72739637
rs2070895
rs11857093
rs117697741
rs62024491
rs35380582
rs7182622
rs2439422
rs78151008
rs3760047
rs9745736
rs28894728
rs62051120
rs1050162
rs66480687
rs7205989
rs3809627
rs2052284
rs3104753
rs9302635
rs111857421
rs3859158
rs41278174
rs7190771
rs73591976
rs4783719
rs1110542
rs4843953
rs551118
rs382429
rs193537
rs1645893
rs13306780
rs17680229
rs17709919
rs9895661
rs2854205
rs2272030
rs11658168
rs4331391
rs8077577
rs8065337
rs216459
rs3785884
rs3848460
rs77542162
rs57828851
rs2645490
rs2748427
rs10852847
rs11652272
rs7219786
rs1874228
rs56144802
rs7223467
rs35277578
rs12971201
rs2337106
rs59679074
rs1968274
rs1316889
rs16942751
rs7241527
rs36065733
rs10423120
rs58542926
rs11667586
rs7247407
rs17760952
rs55731973
rs35106244
rs73037222
rs12972151
rs28412508
rs2561566
rs184088518
rs61750953
rs7181
rs73934025
rs4801313
rs123698
rs7251792
rs8887
rs34952318
rs1962310
rs2235365
rs4925184
rs1232605
rs1800961
rs78839561
rs6086551
rs6070139
rs6063523
rs13038779
rs1923032
rs128494
rs13052418
rs1997595
rs2834287
rs2403966
rs2835435
rs1544432
rs855791
rs5995385
rs2294915
rs34425639
rs5752720
rs8139952
rs5754100
rs8138197
rs73175081
